# Supplementary material for: Highly Porous Para-Aramid Aerogel as a Heterogeneous Catalyst for Selective Hydrogenation of Unsaturated Organic Compounds
Source: Polymers (Basel). 2023 Jul 28;15(15):3206. doi: 10.3390/polym15153206 (PMC10421250; doi:10.3390/polym15153206)
Supplement: Supplementary file 1 [file polymers-15-03206-s001.zip]

Archive with 1 entries (1 files):
- polymers-2505351-supplementary.pdf
